# Supplementary material for: Development of Arteannuin B Sustained-Release Microspheres for Anti-Tumor Therapy by Integrated Experimental and Molecular Modeling Approaches
Source: Pharmaceutics. 2021 Aug 11;13(8):1236. doi: 10.3390/pharmaceutics13081236 (PMC8399913; doi:10.3390/pharmaceutics13081236)
Supplement: Supplementary file 1 [file pharmaceutics-13-01236-s001.zip]

Archive with 1 entries (1 files):
- pharmaceutics-1300637-supplementary.pdf
